# Supplementary material for: Clinical Course and Outcomes among COVID-19 Patients at the Hospitel in Bangkok: A Retrospective Study
Source: Trop Med Infect Dis. 2022 Sep 10;7(9):238. doi: 10.3390/tropicalmed7090238 (PMC9506055; doi:10.3390/tropicalmed7090238)
Supplement: Supplementary file 1 [file tropicalmed-07-00238-s001.zip]

Archive with 1 entries (1 files):
- tropicalmed-1877172-supplementary.pdf
